# Supplementary material for: Biotransformation of Benzoate to 2,4,6-Trihydroxybenzophenone by Engineered Escherichia coli
Source: Molecules. 2021 May 8;26(9):2779. doi: 10.3390/molecules26092779 (PMC8125937; doi:10.3390/molecules26092779)
Supplement: Supplementary file 1 [file molecules-26-02779-s001.zip]

Archive with 1 entries (1 files):
- molecules-1189528-supplementary.pdf
